# Supplementary material for: Are pediatric nurses prepared to respond to monkeypox outbreak?
Source: PLoS One. 2024 Apr 11;19(4):e0300225. doi: 10.1371/journal.pone.0300225 (PMC11008830; doi:10.1371/journal.pone.0300225)
Supplement: S1 Dataset — (XLSX) [file pone.0300225.s001.xlsx]

## Sheet: Sheet1
	Age	Experience	Marital status	Job description	Working status	Working hour	Aware with current situation of monkeypox outbreak	source of information	Attended training courses about monkeypox	The training provides useful information about my role and responsibilities during the current infectious disease outbreak	Coaching is realistic about my role and responsibilities	The training provides an opportunity to voice my concerns	I receive appropriate answers and support when I express my concerns	I feel that the information conveyed by the administration is accurate and useful	I am happy with the way the administration is responding to confronting infectious diseases	I feel prepared to deal with unexpected situations	I feel empowered to protect myself during an infectious disease outbreak	I feel well protected by the hospital management from possible infection	I am willing to accept the risks of contracting this disease to myself and my colleagues	I feel stressed and anxious about the outbreak of infectious diseases	I would risk getting sick if I had to be on the front line	I am convinced that if I become infected, I will be able to receive good care	I receive support from my family and/or friends for my participation on the front lines of infectious diseases	I am confident in my ability to manage stress during the outbreak.	I am confident that I will know how to get mental health support if needed	I feel that the hospital administration is well prepared to manage infectious diseases during an outbreak	Do you feel pressure in the work environment?	Does your workplace have protective clothing to deal with infectious cases?	Does your workplace have disinfectants and sterilization tools?	Have you been exposed to violence from a patient's relatives during your work?	I feel anxious and stressed or on the brink of an abyss	Unable to control or stop worrying	I worry deeply about many things	I feel so disturbed that it is difficult to sit still	I feel irritated and get upset easily	I feel afraid of every bad thing that might happen to me
1	28	6	2	2	2	6	1	Social media	2	3	3	3	3	3	3	3	3	2	2	3	3	2	3	3	3	2	2	1	2	1	2	2	3	3	3	3
2	25	5	2	2	2	6	2	None	1	2	2	2	2	2	2	2	2	2	2	2	2	2	2	2	2	2	1	2	2	1	2	2	3	3	3	3
3	24	2	2	2	2	6	1	Browsing	2	2	3	2	2	2	2	2	2	2	3	1	1	2	2	2	2	2	1	1	1	2	2	2	3	3	3	3
4	27	5	1	2	2	6	1	Social media	1	2	3	3	3	3	3	3	3	3	3	2	3	1	2	3	3	3	1	2	2	2	2	2	2	2	2	1
5	28	6	2	1	2	12	2	None	2	1	1	1	1	1	1	3	2	1	1	1	3	1	1	2	1	1	1	0	1	1	3	2	2	2	1	1
6	28	7	1	2	2	28	1	Hospital	2	3	3	3	3	3	3	3	3	3	3	3	3	3	3	3	3	3	2	2	2	2	1	1	1	1	1	1
7	26	5	1	2	2	12	1	None	2	2	2	2	2	2	2	2	2	2	2	2	2	2	2	2	2	2	2	1	1	2	1	1	2	1	1	1
8	29	7	2	2	1	6	2	None	2	2	2	3	2	2	2	3	3	2	2	2	2	2	1	2	2	1	1	1	0	1	3	2	3	3	3	3
9	27	6	2	2	2	6	1	None	2	3	3	3	2	2	1	3	2	1	2	2	3	1	3	3	2	1	1	1	1	1	2	2	2	1	1	1
10	25	5	2	2	2	6	1	None	1	3	2	3	2	3	2	2	2	2	1	1	2	2	1	3	3	2	2	2	2	1	2	2	2	1	3	1
11	27	5	2	2	2	6	1	Browsing	1	2	2	1	2	2	1	2	3	2	1	2	3	2	1	2	2	1	1	1	2	1	2	3	3	3	3	2
12	28	10	2	2	1	6	1	Social media	1	1	2	2	2	2	3	3	3	1	3	3	2	2	3	3	3	2	1	2	2	1	2	1	1	1	1	1
13	24	2	2	1	2	12	1	Hospital	1	3	2	3	2	2	2	3	2	1	2	2	1	2	3	3	3	1	1	1	1	2	1	3	3	3	3	1
14	26	5	2	1	2	12	2	None	1	2	1	1	1	1	1	1	1	1	1	1	1	1	1	2	2	1	1	1	1	1	2	2	2	1	1	2
15	29	8	2	2	2	6	2	Hospital	2	3	3	3	2	3	3	3	1	3	1	1	3	1	3	3	3	1	2	1	2	1	2	3	3	3	3	2
16	23	1	2	1	2	12	2	Hospital	2	3	3	3	2	3	3	3	3	3	3	3	1	3	3	3	3	1	2	2	2	1	2	2	2	2	1	1
17	22	2	2	1	2	12	1	Browsing	2	3	3	3	3	2	3	3	3	3	3	3	3	3	3	3	3	3	1	2	2	1	2	3	3	3	3	3
18	25	3	2	1	2	6	1	Social media	1	3	3	3	2	2	2	2	2	2	2	1	2	2	2	2	2	2	2	1	1	2	1	1	1	1	1	1
19	27	5	2	1	1	12	1	Social media	2	2	2	3	3	3	3	3	3	3	2	1	1	3	3	3	3	3	2	2	2	2	1	1	2	1	1	1
20	28	6	1	1	1	6	1	Social media	2	2	2	2	2	1	1	2	3	2	2	2	3	2	2	3	2	1	1	1	1	1	2	2	2	3	2	1
21	24	2	2	2	2	6	1	Social media	2	3	3	3	3	1	2	3	3	3	1	1	3	1	1	3	2	2	1	1	1	2	1	2	1	1	1	2
22	26	5	1	2	2	6	1	Hospital	1	3	2	3	2	3	3	3	2	2	3	1	2	3	3	2	2	3	2	2	2	2	2	2	2	1	2	2
23	21	2	1	1	2	12	1	Social media	2	2	2	3	3	3	2	3	2	2	2	2	2	2	3	3	2	2	2	2	2	1	2	2	2	2	1	1
24	25	6	1	1	1	12	1	None	2	3	3	3	3	3	2	2	2	2	3	2	2	2	3	2	2	2	1	2	2	1	2	2	2	3	1	2
25	27	5	2	2	2	12	2	None	2	2	2	2	2	2	1	2	1	1	1	2	2	1	1	2	1	1	1	1	1	1	2	2	2	2	3	1
26	28	7	2	2	2	12	1	Browsing	1	3	3	3	3	2	2	1	3	1	3	1	1	1	1	2	3	1	1	1	2	1	3	3	3	3	3	3
27	29	10	2	2	2	6	1	Hospital	2	3	3	3	3	3	3	3	2	2	2	1	2	3	3	3	3	3	2	2	2	2	2	2	3	1	2	1
28	22	2	2	2	2	12	1	Hospital	2	3	2	3	3	3	2	3	3	3	2	2	3	3	1	3	3	2	1	2	2	1	2	3	3	3	3	3
29	24	2	2	2	2	6	1	Hospital	1	3	3	3	3	3	3	3	3	3	3	3	3	3	3	3	3	3	2	1	1	2	1	2	3	1	2	1
30	26	5	1	1	2	12	1	None	2	3	3	3	3	3	3	1	2	3	3	2	2	1	2	3	2	2	2	1	2	2	2	1	3	1	2	1
31	28	10	1	1	2	12	1	Browsing	2	2	2	1	1	1	1	1	1	1	1	1	1	1	2	1	1	1	1	1	1	1	3	2	2	1	1	2
32	25	3	2	2	2	6	1	Browsing	2	3	3	3	3	1	1	3	3	1	3	1	3	3	3	3	3	1	1	1	1	2	2	1	2	2	2	2
33	27	5	1	2	2	6	1	Browsing	2	2	2	2	1	1	2	2	1	2	2	1	1	3	3	2	2	2	2	2	2	2	2	3	2	3	3	3
34	21	2	2	1	2	12	1	Browsing	2	3	2	2	1	2	2	2	3	1	2	2	2	1	3	3	2	2	1	2	2	1	2	2	3	3	3	3
35	23	3	1	1	1	12	1	Social media	2	3	2	3	3	3	3	3	3	1	1	1	2	1	2	2	2	1	1	1	1	2	2	2	3	1	2	1
36	29	10	1	1	1	12	1	Social media	2	3	2	3	3	3	3	3	3	1	1	1	2	1	2	2	2	1	1	1	1	2	2	2	3	1	2	1
37	24	2	2	2	2	6	2	None	2	3	3	3	3	2	3	2	3	3	2	3	2	2	2	3	3	2	2	2	2	2	2	2	2	3	1	1
38	26	4	1	2	2	6	1	Hospital	2	3	3	3	3	3	3	2	2	3	2	3	3	2	2	2	2	3	1	1	1	2	1	1	3	1	3	1
39	28	10	2	2	1	12	1	Hospital	2	3	3	3	3	3	3	3	3	3	3	3	3	3	3	3	3	3	2	2	2	2	1	1	1	1	1	1
40	25	3	2	1	1	12	1	None	2	2	3	3	3	2	2	3	3	2	1	2	2	3	2	2	3	3	1	0	0	2	2	2	2	1	2	2
41	27	5	1	1	1	28	1	Hospital	2	3	3	3	3	2	2	3	3	3	3	3	3	3	2	3	3	3	2	1	1	1	2	1	2	1	3	1
42	22	2	2	1	2	12	1	Hospital	2	3	3	2	3	3	3	2	3	2	1	3	2	2	3	3	2	2	1	2	2	1	2	2	1	2	3	1
43	24	2	2	2	2	6	2	Social media	2	1	1	1	3	3	3	3	3	2	1	2	1	2	2	3	3	1	2	2	2	2	1	1	2	1	1	2
44	26	4	2	1	1	12	1	Hospital	2	3	3	3	3	3	3	3	3	2	1	2	3	1	2	2	2	1	1	1	1	1	2	2	2	3	1	2
45	28	10	2	2	2	28	1	Browsing	2	3	3	3	3	3	2	3	3	1	1	2	1	2	2	3	3	3	2	1	2	2	3	3	3	3	3	3
46	29	10	2	1	1	12	1	Hospital	2	3	3	3	3	1	3	3	3	1	1	1	3	3	1	1	3	1	1	1	2	2	2	1	2	3	3	3
47	21	2	2	2	2	12	2	Social media	2	3	2	2	2	3	2	2	3	1	1	2	2	1	2	3	2	1	1	1	1	2	2	2	2	2	1	1
48	23	1	2	2	2	12	1	None	2	2	2	2	2	2	2	2	3	1	3	3	1	1	3	3	3	2	2	1	2	1	2	3	3	3	3	3
49	25	6	2	1	2	6	1	Social media	2	3	3	3	3	2	2	2	3	1	2	1	2	2	1	2	2	2	1	1	1	2	2	2	2	3	3	2
50	27	5	2	1	2	6	1	Social media	2	2	3	2	3	3	2	2	2	2	2	2	2	2	1	2	2	2	1	1	1	2	2	2	2	1	1	1
51	28	10	2	1	2	12	1	Social media	2	2	3	2	2	3	2	2	3	1	2	2	3	1	3	3	3	2	2	2	2	1	2	2	2	1	3	1
52	24	2	2	2	2	6	1	Browsing	2	3	3	2	2	2	2	3	3	2	3	2	1	2	3	3	2	2	2	2	2	2	2	1	1	3	1	1
53	26	4	2	2	2	6	1	Browsing	2	3	3	2	3	3	2	2	3	2	3	3	1	2	3	3	2	2	2	2	2	2	2	1	3	3	1	1
54	22	2	2	2	2	6	2	None	2	2	2	1	1	2	1	2	2	1	2	1	2	2	1	2	1	1	1	1	1	2	1	1	1	1	1	1
55	28	10	1	1	1	12	1	Social media	2	3	3	3	3	3	3	3	3	3	1	1	3	3	3	3	3	3	2	1	1	1	2	3	3	3	3	3
56	29	7	2	1	1	12	2	None	2	1	1	1	1	1	1	1	1	1	1	1	1	1	1	1	1	1	1	1	2	2	2	2	2	3	3	3
57	25	3	2	2	2	12	1	Social media	2	3	3	2	3	2	1	1	1	1	1	2	2	1	3	3	2	2	2	1	2	2	2	2	2	3	3	3
58	27	5	1	2	2	28	2	None	2	3	3	1	3	3	3	3	3	3	1	3	1	1	3	3	3	3	1	2	2	1	1	1	3	3	3	3
59	28	10	1	1	1	12	1	Hospital	2	3	3	3	2	3	3	3	3	3	3	3	3	3	3	2	3	3	2	2	2	1	2	1	2	3	3	3
60	23	1	1	1	1	12	1	None	2	3	3	3	3	3	3	3	3	3	3	3	3	3	3	3	3	2	2	2	2	2	1	1	3	3	3	3
61	24	2	1	1	1	28	1	Browsing	2	3	3	3	3	3	3	3	3	3	3	2	2	2	3	3	3	3	2	2	2	2	2	2	1	3	3	3
62	26	4	1	2	1	6	1	Social media	2	2	2	3	2	2	1	2	1	1	1	2	2	1	2	1	2	1	2	1	1	2	2	2	3	3	3	3
63	28	10	2	2	2	12	1	Social media	2	3	3	3	1	3	1	3	1	1	2	1	2	1	3	1	1	3	1	1	1	2	3	3	3	3	3	2
64	29	10	1	1	2	28	1	Social media	2	1	1	1	1	1	1	1	3	1	1	1	1	1	1	1	1	1	1	1	1	2	2	1	1	1	1	2
65	22	2	2	1	2	12	2	None	2	1	1	1	1	1	1	1	1	1	1	2	3	2	2	2	2	1	1	1	1	1	2	2	2	3	1	1
66	25	3	2	2	1	12	1	None	2	2	2	3	2	2	2	1	2	1	2	1	2	1	3	3	3	2	2	1	1	2	2	3	3	3	3	3
67	27	5	2	2	1	12	2	Social media	2	3	3	3	3	2	2	1	1	1	1	3	2	1	2	2	2	2	1	1	1	1	2	3	3	3	3	3
68	29	10	1	2	2	12	2	Hospital	2	3	3	3	3	3	3	3	3	2	2	2	2	3	3	3	3	3	2	1	1	2	1	3	3	3	3	3
69	23	1	1	1	1	12	1	Hospital	2	2	2	2	2	2	2	2	1	1	3	2	1	1	2	1	3	1	1	2	2	1	2	2	2	3	3	3
70	24	2	1	2	2	6	1	Browsing	2	3	3	3	3	2	1	3	3	2	3	2	1	1	3	3	2	2	1	1	1	1	2	3	3	3	3	3
71	26	4	2	2	2	6	2	Browsing	2	3	2	2	1	2	2	3	3	2	3	1	3	1	2	2	1	1	1	1	1	1	2	2	2	1	1	1
72	28	10	2	2	1	6	1	Browsing	2	3	3	3	3	3	3	3	3	3	1	1	1	1	1	2	3	3	1	2	2	1	2	3	3	3	3	2
73	29	10	1	1	2	28	2	Hospital	2	3	3	3	3	3	3	3	3	3	3	3	1	3	3	3	3	3	2	1	2	2	1	1	1	1	1	1
74	25	3	1	1	2	28	2	None	2	3	3	3	3	3	3	3	3	3	2	2	2	3	3	3	3	3	1	2	2	2	2	2	2	3	1	1
75	27	5	1	2	2	12	1	Browsing	2	3	3	3	2	2	3	2	3	2	3	1	2	3	3	3	2	2	2	2	2	2	1	1	2	1	2	2
76	21	1	2	1	1	12	1	Browsing	2	2	2	2	1	2	2	3	3	1	2	2	2	2	2	2	2	2	1	1	1	1	2	3	3	2	3	3
77	22	2	2	2	1	28	1	Hospital	2	2	3	1	1	2	2	3	3	1	2	3	3	1	1	1	1	2	1	1	1	1	2	1	3	1	2	1
78	24	2	2	1	1	28	1	Browsing	2	3	3	3	3	3	1	2	3	1	1	1	3	1	1	3	3	1	1	0	1	1	1	1	1	1	1	1
79	26	4	2	1	2	12	1	Social media	2	3	3	3	2	2	2	3	3	3	3	3	2	3	2	3	2	3	2	1	1	2	1	1	1	1	1	1
80	28	10	2	1	2	12	1	Hospital	2	3	2	2	2	3	3	2	3	2	2	1	2	2	3	2	2	3	2	2	1	2	1	2	2	3	1	1
81	29	11	2	1	2	12	1	Browsing	2	3	3	3	3	3	3	3	3	3	3	3	3	3	3	3	3	3	1	2	2	2	1	1	3	3	3	3
82	23	1	2	1	1	12	1	Social media	2	3	3	1	1	3	3	2	3	1	1	1	1	2	1	1	2	2	1	2	2	1	2	2	3	3	3	3
83	25	3	1	2	2	12	1	Hospital	2	3	3	3	3	3	3	3	3	3	3	3	3	2	3	3	3	3	1	1	2	2	2	2	2	3	2	2
84	27	5	2	1	1	12	1	None	2	2	2	2	2	2	2	2	2	1	3	1	2	2	2	2	2	2	2	1	2	2	2	2	2	1	3	1
85	21	1	2	2	2	6	1	Hospital	2	3	3	3	2	2	2	2	3	2	1	1	1	1	3	2	2	2	2	1	2	1	1	1	1	1	1	3
86	24	2	2	2	2	12	2	Social media	2	2	2	2	2	2	2	1	2	1	2	2	2	1	2	2	2	1	1	1	1	2	2	2	2	3	3	2
87	26	4	2	1	2	12	2	None	2	1	1	1	1	1	1	2	1	1	1	2	3	1	2	2	1	1	1	1	1	1	2	2	2	3	3	2
88	28	10	1	2	1	12	1	Browsing	2	2	2	2	2	2	2	2	2	2	2	2	2	2	2	2	2	2	2	1	1	2	2	2	2	2	3	2
89	22	2	2	2	2	12	1	Hospital	2	3	3	2	2	3	2	3	2	2	3	2	1	2	3	2	2	3	1	2	2	1	2	2	2	3	3	2
90	29	11	2	2	2	12	1	Browsing	2	3	3	3	3	3	3	3	3	3	3	3	3	3	3	2	2	2	2	2	2	1	2	2	2	3	3	2
91	25	3	2	1	1	12	2	None	2	3	3	3	1	2	2	2	3	2	3	3	2	1	2	1	1	1	1	2	2	2	3	3	3	1	3	2
92	27	5	2	2	2	12	1	Social media	2	3	3	1	1	2	2	3	3	3	3	3	1	3	3	3	1	3	1	2	2	1	2	2	2	3	3	3
93	21	1	2	2	1	12	2	None	2	1	1	1	1	1	1	1	1	1	1	1	3	1	1	1	1	1	1	0	2	2	2	2	3	3	3	3
94	23	1	2	2	1	12	1	None	2	3	3	2	2	2	1	2	2	2	2	2	2	2	3	2	1	2	2	2	2	2	2	2	3	3	3	2
95	24	2	2	2	2	6	1	None	2	3	3	3	3	2	2	3	2	3	3	2	2	2	3	3	3	2	1	1	1	1	2	2	2	3	3	3
96	26	4	2	2	1	12	2	None	2	2	3	3	2	3	2	3	3	2	2	1	1	3	3	2	2	3	1	1	2	2	2	3	2	2	3	2
97	28	10	2	1	2	12	1	Hospital	2	3	2	3	2	2	2	2	3	1	1	1	2	2	3	2	2	1	1	1	2	1	2	2	2	2	2	1
98	29	10	2	2	1	6	2	Hospital	2	3	3	3	2	2	2	2	2	2	1	1	2	2	2	2	2	1	2	1	1	1	2	2	2	2	2	1
99	25	3	2	1	2	12	1	Social media	2	2	3	3	2	3	1	3	3	1	3	2	2	2	3	3	3	2	2	1	1	1	2	2	2	3	1	1
100	27	5	2	1	2	12	1	Social media	2	1	1	1	2	3	2	2	3	1	2	3	2	1	3	3	3	2	1	1	1	1	2	1	2	3	3	3
101	21	1	2	1	2	12	2	None	2	3	3	3	3	3	3	3	3	3	3	3	3	3	3	2	2	2	1	1	1	1	2	2	2	2	2	2
102	22	2	1	1	2	12	1	Social media	2	3	3	3	3	3	2	3	3	2	2	2	2	1	2	3	3	2	1	1	2	1	3	2	3	3	3	2
103	24	2	1	2	2	6	2	Hospital	2	2	2	1	2	2	1	2	2	1	2	2	2	1	2	2	2	1	1	1	1	1	2	2	2	3	3	2
104	26	4	2	1	1	12	1	Social media	2	2	3	3	2	3	2	2	3	1	2	2	2	1	3	2	3	2	2	1	2	1	2	1	1	1	1	1
105	28	10	2	1	2	6	1	Browsing	2	3	2	2	2	2	2	2	2	2	2	2	2	2	2	2	2	2	2	1	1	1	2	2	2	3	3	3
106	29	10	1	1	1	28	2	None	2	2	2	2	2	2	3	2	2	2	2	2	2	2	2	2	2	2	1	2	2	2	2	2	2	3	3	3
107	23	1	2	1	2	28	1	Hospital	2	3	3	2	3	3	2	2	1	2	1	1	1	1	1	2	2	2	2	2	2	1	2	2	2	2	2	2
108	25	3	2	2	1	12	1	Hospital	2	3	3	2	3	3	1	3	3	1	2	3	2	1	2	3	2	1	1	1	1	2	2	2	2	3	3	2
109	27	5	2	1	2	12	1	Browsing	2	3	2	3	3	3	3	3	3	3	3	1	2	2	3	3	2	2	1	1	1	1	2	2	2	3	3	2
110	21	2	2	2	1	12	1	Browsing	2	3	3	3	3	3	3	3	3	3	3	3	3	3	3	3	3	3	2	1	2	2	1	3	3	3	3	1
111	24	2	1	1	2	12	2	Browsing	2	3	3	1	1	2	1	1	1	1	1	1	3	1	2	1	1	1	1	1	1	1	2	2	2	2	1	1
112	26	4	2	2	2	28	1	Social media	2	2	3	2	2	2	1	1	1	1	3	2	1	1	3	3	2	2	2	1	2	2	2	2	2	3	3	3
113	28	10	2	2	2	6	1	None	2	2	2	3	2	2	2	1	1	2	2	1	2	2	2	2	1	1	2	1	2	2	2	2	2	3	3	2
114	22	2	2	2	1	6	1	Social media	2	3	3	3	2	3	3	2	3	2	1	2	2	3	3	2	3	3	2	1	2	2	1	1	2	3	3	1
115	29	10	1	1	2	6	2	Social media	2	3	3	3	3	3	2	2	3	2	1	1	1	3	3	3	3	2	1	2	2	2	1	1	3	3	2	1
116	25	3	2	2	1	6	1	Social media	2	3	2	2	2	2	2	2	2	2	2	2	2	2	3	3	3	2	1	1	1	1	2	2	2	3	3	3
117	27	5	1	1	1	12	1	Social media	2	2	2	2	2	2	2	2	2	2	2	2	2	2	2	2	2	2	1	2	2	2	2	2	2	2	3	3
118	21	1	2	1	2	12	1	Browsing	2	2	2	2	2	2	1	3	3	3	1	2	3	3	3	3	3	2	1	2	2	2	2	3	3	3	2	1
119	23	1	1	2	1	12	1	Browsing	2	3	3	3	3	3	3	2	3	2	2	3	3	3	3	3	3	3	2	2	2	2	1	1	3	3	1	1
120	24	2	2	1	2	12	2	Hospital	2	3	1	3	3	2	1	1	2	1	1	3	2	2	2	2	1	1	2	1	1	2	1	1	3	3	3	1
121	26	4	2	2	2	6	2	None	2	3	2	2	2	2	1	2	3	1	2	2	2	1	2	3	2	2	1	2	2	1	2	1	2	2	2	2
122	28	10	2	2	2	6	1	Browsing	2	3	3	2	2	3	2	3	3	2	3	3	3	3	3	3	3	2	2	1	1	1	2	2	2	2	3	3
123	29	11	2	2	1	6	1	Browsing	2	3	3	2	2	3	3	3	3	1	1	3	1	2	2	3	2	2	2	2	2	1	1	1	1	1	1	1
124	28	10	1	2	2	12	2	Hospital	2	1	1	2	1	2	1	2	3	1	1	1	1	1	3	3	3	1	1	1	1	1	1	1	1	1	1	1
125	27	5	1	1	1	12	2	Hospital	2	3	3	1	2	3	2	3	3	2	3	3	1	1	1	3	2	3	1	1	2	1	2	3	2	2	3	2
126	27	7	1	2	2	6	1	Browsing	2	3	3	3	3	3	3	3	3	3	3	3	2	3	3	3	3	3	2	2	2	1	1	1	1	1	1	1
127	29	10	2	2	2	12	1	Browsing	2	3	3	3	3	2	3	2	2	3	2	2	1	3	1	3	3	3	1	2	2	1	2	2	2	2	3	3
128	24	2	2	2	1	6	2	Social media	2	3	3	3	3	3	3	3	3	3	3	3	3	3	3	3	3	3	2	2	2	1	2	2	2	2	3	3
129	26	4	2	1	2	12	1	Browsing	2	3	3	3	3	2	3	3	3	3	3	3	3	3	3	3	3	3	1	2	2	1	2	3	2	2	3	3
130	28	10	2	1	2	6	1	Social media	2	3	3	3	2	2	2	2	2	2	2	1	2	2	2	2	2	2	2	1	1	2	1	1	1	1	1	1
131	29	11	2	1	1	12	1	Social media	2	2	2	3	3	3	3	3	3	3	2	1	1	3	3	3	3	3	2	2	2	2	1	1	1	1	1	1
132	23	1	1	1	1	6	1	Social media	2	2	2	2	2	1	1	2	3	2	2	2	3	2	2	3	2	1	1	1	1	1	2	2	2	3	3	2
133	25	3	2	2	2	6	1	Social media	2	3	3	3	3	1	2	3	3	3	1	1	3	1	1	3	2	2	1	1	1	2	1	1	1	1	1	2
134	27	5	1	2	2	6	1	Hospital	2	3	2	3	2	3	3	3	2	2	3	1	2	3	3	2	2	3	2	2	2	2	2	2	2	2	3	2
135	21	1	1	1	2	12	1	Social media	2	2	2	3	3	3	2	3	2	2	2	2	2	2	3	3	2	2	2	2	2	1	2	2	3	2	2	3
136	24	2	1	1	1	12	1	None	2	3	3	3	3	3	2	2	2	2	3	2	2	2	3	2	2	2	1	2	2	1	2	2	2	1	2	2
137	26	4	2	2	2	12	2	None	2	2	2	2	2	2	1	2	1	1	1	2	2	1	1	2	1	1	1	1	1	1	2	2	2	2	3	3
138	28	10	2	2	2	12	1	Browsing	2	3	3	3	3	2	2	1	3	1	3	1	1	1	1	2	3	1	1	1	2	1	3	3	3	2	3	3
139	22	2	2	2	2	6	1	Hospital	2	3	3	3	3	3	3	3	2	2	2	1	2	3	3	3	3	3	2	2	2	2	2	2	3	3	2	3
140	29	11	2	2	2	12	1	Hospital	2	3	2	3	3	3	2	3	3	3	2	2	3	3	1	3	3	2	1	2	2	1	2	1	2	3	2	2
141	25	3	2	2	2	6	1	Hospital	2	3	3	3	3	3	3	3	3	3	3	3	3	3	3	3	3	3	2	1	1	2	1	2	2	3	1	2
142	31	12	1	1	2	12	1	None	2	3	3	3	3	3	3	1	2	3	3	2	2	1	2	3	2	2	2	1	2	2	2	1	3	3	2	3
143	33	9	2	2	2	6	1	Browsing	2	2	3	2	2	2	2	2	2	2	3	1	1	2	2	2	2	2	1	1	1	2	2	2	2	1	1	1
144	35	16	1	2	2	6	1	Social media	2	2	3	3	3	3	3	3	3	3	3	2	3	1	2	3	3	3	1	2	2	2	2	2	2	2	3	2
145	37	17	2	1	2	12	2	None	2	1	1	1	1	1	1	3	2	1	1	1	3	1	1	2	1	1	1	0	1	1	3	2	2	2	2	2
146	32	10	1	2	2	28	1	Hospital	2	3	3	3	3	3	3	3	3	3	3	3	3	3	3	3	3	3	2	2	2	2	1	1	1	1	1	1
147	34	15	1	2	2	12	1	None	2	2	2	2	2	2	2	2	2	2	2	2	2	2	2	2	2	2	2	1	1	2	1	1	2	1	1	1
148	36	16	2	2	1	6	2	None	2	2	2	3	2	2	2	3	3	2	2	2	2	2	1	2	2	1	1	1	0	1	3	2	3	3	3	3
149	38	16	2	2	2	6	1	None	2	3	3	3	2	2	1	3	2	1	2	2	3	1	3	3	2	1	1	1	1	1	2	2	2	2	2	2
150	30	10	2	2	2	6	1	None	2	3	2	3	2	3	2	2	2	2	1	1	2	2	1	3	3	2	2	2	2	1	2	2	2	1	1	1
151	31	11	2	2	2	6	1	Browsing	2	2	2	1	2	2	1	2	3	2	1	2	3	2	1	2	2	1	1	1	2	1	2	2	2	2	3	2
152	33	15	2	2	1	6	1	Social media	2	1	2	2	2	2	3	3	3	1	3	3	2	2	3	3	3	2	1	2	2	1	2	1	1	1	1	1
153	35	16	2	1	2	12	1	Hospital	2	3	2	3	2	2	2	3	2	1	2	2	1	2	3	3	3	1	1	1	1	2	1	1	2	2	2	1
154	37	15	2	1	2	12	2	None	2	2	1	1	1	1	1	1	1	1	1	1	1	1	1	2	2	1	1	1	1	1	2	2	2	1	1	2
155	39	17	2	2	2	6	2	Hospital	2	3	3	3	2	3	3	3	1	3	1	1	3	1	3	3	3	1	2	1	2	1	2	2	2	2	1	2
156	32	10	2	1	2	12	2	Hospital	2	3	3	3	2	3	3	3	3	3	3	3	1	3	3	3	3	1	2	2	2	1	2	2	2	3	1	2
157	34	15	2	1	2	12	1	Browsing	2	3	3	3	3	2	3	3	3	3	3	3	3	3	3	3	3	3	1	2	2	1	2	3	2	2	2	3
158	36	16	2	1	2	6	1	Social media	2	3	3	3	2	2	2	2	2	2	2	1	2	2	2	2	2	2	2	1	1	2	1	1	1	1	1	1
159	38	16	2	1	1	12	1	Social media	2	2	2	3	3	3	3	3	3	3	2	1	1	3	3	3	3	3	2	2	2	2	1	1	2	1	1	1
160	30	10	1	1	1	6	1	Social media	2	2	2	2	2	1	1	2	3	2	2	2	3	2	2	3	2	1	1	1	1	1	2	2	2	2	2	2
161	31	11	1	2	2	6	1	Hospital	2	3	2	3	2	3	3	3	2	2	3	1	2	3	3	2	2	3	2	2	2	2	2	2	2	2	2	2
162	33	15	1	1	2	12	1	Social media	2	2	2	3	3	3	2	3	2	2	2	2	2	2	3	3	2	2	2	2	2	1	2	2	2	2	2	2
163	35	16	1	1	1	12	1	None	2	3	3	3	3	3	2	2	2	2	3	2	2	2	3	2	2	2	1	2	2	1	2	2	2	1	2	2
164	37	18	2	2	2	12	2	None	2	2	2	2	2	2	1	2	1	1	1	2	2	1	1	2	1	1	1	1	1	1	2	2	2	2	3	3
165	39	17	2	2	2	12	1	Browsing	2	3	3	3	3	2	2	1	3	1	3	1	1	1	1	2	3	1	1	1	2	1	3	3	3	2	3	3
166	32	10	2	2	2	6	1	Hospital	2	3	3	3	3	3	3	3	2	2	2	1	2	3	3	3	3	3	2	2	2	2	2	2	3	3	2	3
167	34	15	2	2	2	12	1	Hospital	2	3	2	3	3	3	2	3	3	3	2	2	3	3	1	3	3	2	1	2	2	1	2	1	2	3	3	2
168	36	16	2	2	2	6	1	Hospital	2	3	3	3	3	3	3	3	3	3	3	3	3	3	3	3	3	3	2	1	1	2	1	2	2	3	3	2
169	38	16	1	1	2	12	1	None	2	3	3	3	3	3	3	1	2	3	3	2	2	1	2	3	2	2	2	1	2	2	2	1	1	3	3	3
170	30	10	1	1	2	12	1	Browsing	2	2	2	1	1	1	1	1	1	1	1	1	1	1	2	1	1	1	1	1	1	1	3	2	2	3	3	2
171	31	11	2	2	2	6	1	Browsing	2	3	3	3	3	1	1	3	3	1	3	1	3	3	3	3	3	1	1	1	1	2	2	1	2	3	3	2
172	33	15	1	2	2	6	1	Browsing	2	2	2	2	1	1	2	2	1	2	2	1	1	3	3	2	2	2	2	2	2	2	2	3	2	3	3	3
173	35	15	2	1	2	12	1	Browsing	2	3	2	2	1	2	2	2	3	1	2	2	2	1	3	3	2	2	1	2	2	1	2	2	1	1	2	2
174	37	16	1	2	2	6	1	Hospital	2	3	3	3	3	3	3	2	2	3	2	3	3	2	2	2	2	3	1	1	1	2	1	1	1	1	1	1
175	39	17	2	2	1	12	1	Hospital	2	3	3	3	3	3	3	3	3	3	3	3	3	3	3	3	3	3	2	2	2	2	1	1	1	1	1	1
176	32	10	2	1	1	12	1	None	2	2	3	3	3	2	2	3	3	2	1	2	2	3	2	2	3	3	1	0	0	2	2	2	2	3	3	3
177	34	15	1	1	1	28	1	Hospital	2	3	3	3	3	2	2	3	3	3	3	3	3	3	2	3	3	3	2	1	1	1	2	1	2	2	3	3
178	36	16	2	1	2	12	1	Hospital	2	3	3	2	3	3	3	2	3	2	1	3	2	2	3	3	2	2	1	2	2	1	2	2	1	3	3	3
179	38	16	2	2	2	6	2	Social media	2	1	1	1	3	3	3	3	3	2	1	2	1	2	2	3	3	1	2	2	2	2	1	1	2	3	1	2
180	30	10	2	1	1	12	1	Hospital	2	3	3	3	3	3	3	3	3	2	1	2	3	1	2	2	2	1	1	1	1	1	2	2	2	1	1	2
181	31	11	2	2	2	28	1	Browsing	2	3	3	3	3	3	2	3	3	1	1	2	1	2	2	3	3	3	2	1	2	2	2	2	1	2	1	1
182	33	15	2	1	1	12	1	Hospital	2	3	3	3	3	1	3	3	3	1	1	1	3	3	1	1	3	1	1	1	2	2	2	1	2	2	1	2
183	35	16	2	2	2	12	2	Social media	2	3	2	2	2	3	2	2	3	1	1	2	2	1	2	3	2	1	1	1	1	2	2	2	2	2	2	2
184	37	15	2	2	2	12	1	None	2	2	2	2	2	2	2	2	3	1	3	3	1	1	3	3	3	2	2	1	2	1	2	1	1	3	3	3
185	39	17	2	1	2	6	1	Social media	2	3	3	3	3	2	2	2	3	1	2	1	2	2	1	2	2	2	1	1	1	2	2	2	2	2	2	2
186	32	10	2	1	2	6	1	Social media	2	2	3	2	3	3	2	2	2	2	2	2	2	2	1	2	2	2	1	1	1	2	2	2	2	2	2	2
187	34	15	2	2	2	6	1	Social media	2	3	3	3	3	3	3	3	3	2	2	3	3	2	3	3	3	2	2	1	2	1	2	2	2	1	1	1
188	36	16	2	2	2	6	2	None	1	2	2	2	2	2	2	2	2	2	2	2	2	2	2	2	2	2	1	2	2	1	2	2	1	2	3	3
189	38	16	2	2	2	6	1	Browsing	2	2	3	2	2	2	2	2	2	2	3	1	1	2	2	2	2	2	1	1	1	2	2	2	2	1	1	1
190	30	10	1	2	2	6	1	Social media	2	2	3	3	3	3	3	3	3	3	3	2	3	1	2	3	3	3	1	2	2	2	2	2	2	2	3	3
191	31	10	2	1	2	12	2	None	2	1	1	1	1	1	1	3	2	1	1	1	3	1	1	2	1	1	1	0	1	1	3	2	2	2	2	2
192	33	15	1	2	2	28	1	Hospital	2	3	3	3	3	3	3	3	3	3	3	3	3	3	3	3	3	3	2	2	2	2	1	1	1	1	1	1
193	35	16	1	2	2	12	1	None	2	2	2	2	2	2	2	2	2	2	2	2	2	2	2	2	2	2	2	1	1	2	1	1	2	1	1	1
194	37	15	2	2	1	6	2	None	2	2	2	3	2	2	2	3	3	2	2	2	2	2	1	2	2	1	1	1	0	1	3	2	3	3	3	3
195	39	17	2	2	2	6	1	None	2	3	3	3	2	2	1	3	2	1	2	2	3	1	3	3	2	1	1	1	1	1	2	2	2	2	2	2
196	32	10	2	2	2	6	1	None	2	3	2	3	2	3	2	2	2	2	1	1	2	2	1	3	3	2	2	2	2	1	2	2	2	1	1	1
197	34	16	2	2	2	6	1	Browsing	2	2	2	1	2	2	1	2	3	2	1	2	3	2	1	2	2	1	1	1	2	1	2	2	2	2	1	2
198	36	16	2	2	1	6	1	Social media	2	1	2	2	2	2	3	3	3	1	3	3	2	2	3	3	3	2	1	2	2	1	2	1	1	1	1	1
199	38	16	2	1	2	12	1	Hospital	2	3	2	3	2	2	2	3	2	1	2	2	1	2	3	3	3	1	1	1	1	2	1	1	2	2	2	1
200	30	8	2	1	2	12	2	None	2	2	1	1	1	1	1	1	1	1	1	1	1	1	1	2	2	1	1	1	1	1	2	2	2	3	3	3
201	31	10	2	2	2	6	2	Hospital	2	3	3	3	2	3	3	3	1	3	1	1	3	1	3	3	3	1	2	1	2	1	2	2	2	2	3	3
202	33	15	2	1	2	12	2	Hospital	2	3	3	3	2	3	3	3	3	3	3	3	1	3	3	3	3	1	2	2	2	1	2	2	2	2	3	3
203	35	15	2	1	2	12	1	Browsing	2	3	3	3	3	2	3	3	3	3	3	3	3	3	3	3	3	3	1	2	2	1	2	3	2	2	2	3
204	37	15	2	1	2	6	1	Social media	2	3	3	3	2	2	2	2	2	2	2	1	2	2	2	2	2	2	2	1	1	2	1	1	1	1	1	1
205	39	17	2	1	1	12	1	Social media	2	2	2	3	3	3	3	3	3	3	2	1	1	3	3	3	3	3	2	2	2	2	1	1	2	1	1	1
206	32	10	1	1	1	6	1	Social media	2	2	2	2	2	1	1	2	3	2	2	2	3	2	2	3	2	1	1	1	1	1	2	2	2	3	2	2
207	34	12	2	2	2	6	1	Social media	2	3	3	3	3	1	2	3	3	3	1	1	3	1	1	3	2	2	1	1	1	2	1	2	1	1	1	2
208	36	17	1	2	2	6	1	Hospital	2	3	2	3	2	3	3	3	2	2	3	1	2	3	3	2	2	3	2	2	2	2	2	2	2	3	3	2
209	38	16	1	1	2	12	1	Social media	2	2	2	3	3	3	2	3	2	2	2	2	2	2	3	3	2	2	2	2	2	1	2	2	2	3	3	2
210	30	8	1	1	1	12	1	None	2	3	3	3	3	3	2	2	2	2	3	2	2	2	3	2	2	2	1	2	2	1	2	2	2	3	2	2
211	31	10	2	2	2	12	2	None	2	2	2	2	2	2	1	2	1	1	1	2	2	1	1	2	1	1	1	1	1	1	2	2	2	2	3	3
212	33	11	2	2	2	12	1	Browsing	2	3	3	3	3	2	2	1	3	1	3	1	1	1	1	2	3	1	1	1	2	1	3	3	3	2	3	3
213	35	15	2	2	2	6	1	Hospital	2	3	3	3	3	3	3	3	2	2	2	1	2	3	3	3	3	3	2	2	2	2	2	2	3	3	2	3
214	37	15	2	2	2	12	1	Hospital	2	3	2	3	3	3	2	3	3	3	2	2	3	3	1	3	3	2	1	2	2	1	2	1	2	3	3	2
215	39	17	2	2	2	6	1	Hospital	2	3	3	3	3	3	3	3	3	3	3	3	3	3	3	3	3	3	2	1	1	2	1	2	2	3	3	2
216	32	10	1	1	2	12	1	None	2	3	3	3	3	3	3	1	2	3	3	2	2	1	2	3	2	2	2	1	2	2	2	1	1	3	2	3
217	34	15	2	2	1	12	1	Hospital	2	3	3	2	3	3	1	3	3	1	2	3	2	1	2	3	2	1	1	1	1	2	2	2	2	2	2	3
218	36	17	2	1	2	12	1	Browsing	2	3	2	3	3	3	3	3	3	3	3	1	2	2	3	3	2	2	1	1	1	1	2	2	2	2	2	3
219	38	16	2	2	1	12	1	Browsing	2	3	3	3	3	3	3	3	3	3	3	3	3	3	3	3	3	3	2	1	2	2	1	1	1	1	1	1
220	30	8	1	1	2	12	2	Browsing	2	3	3	1	1	2	1	1	1	1	1	1	3	1	2	1	1	1	1	1	1	1	2	2	2	2	2	2
221	31	9	2	2	2	28	1	Social media	2	2	3	2	2	2	1	1	1	1	3	2	1	1	3	3	2	2	2	1	2	2	2	2	2	2	3	1
222	33	11	2	2	2	6	1	None	2	2	2	3	2	2	2	1	1	2	2	1	2	2	2	2	1	1	2	1	2	2	2	2	2	3	2	2
223	35	15	2	2	1	6	1	Social media	2	3	3	3	2	3	3	2	3	2	1	2	2	3	3	2	3	3	2	1	2	2	1	1	2	2	2	2
224	37	16	1	1	2	6	2	Social media	2	3	3	3	3	3	2	2	3	2	1	1	1	3	3	3	3	2	1	2	2	2	1	1	1	1	2	1
225	39	17	2	2	1	6	1	Social media	2	3	2	2	2	2	2	2	2	2	2	2	2	2	3	3	3	2	1	1	1	1	2	2	2	2	3	2
226	32	10	1	1	1	12	1	Social media	2	2	2	2	2	2	2	2	2	2	2	2	2	2	2	2	2	2	1	2	2	2	2	2	2	2	3	3
227	34	15	2	1	2	12	1	Browsing	2	2	2	2	2	2	1	3	3	3	1	2	3	3	3	3	3	2	1	2	2	2	2	2	3	3	2	3
228	36	15	1	2	1	12	1	Browsing	2	3	3	3	3	3	3	2	3	2	2	3	3	3	3	3	3	3	2	2	2	2	1	1	3	1	1	1
229	38	16	2	1	2	12	2	Hospital	2	3	1	3	3	2	1	1	2	1	1	3	2	2	2	2	1	1	2	1	1	2	1	1	1	1	2	1
230	37	8	2	2	2	6	2	None	2	3	2	2	2	2	1	2	3	1	2	2	2	1	2	3	2	2	1	2	2	1	2	1	3	2	2	3
231	31	9	2	2	2	6	1	Browsing	2	3	3	2	2	3	2	3	3	2	3	3	3	3	3	3	3	2	2	1	1	1	2	2	2	2	1	1
232	39	17	2	2	1	6	1	Browsing	2	3	3	2	2	3	3	3	3	1	1	3	1	2	2	3	2	2	2	2	2	1	1	1	1	1	1	1
233	35	16	1	2	2	12	2	Hospital	2	1	1	2	1	2	1	2	3	1	1	1	1	1	3	3	3	1	1	1	1	1	2	1	1	1	1	2
234	37	16	1	1	1	12	2	Hospital	2	3	3	1	2	3	2	3	3	2	3	3	1	1	1	3	2	3	1	1	2	1	2	3	2	2	3	2
235	39	17	1	2	2	6	1	Browsing	2	3	3	3	3	3	3	3	3	3	3	3	2	3	3	3	3	3	2	2	2	1	1	1	1	1	1	1
236	32	10	2	2	2	12	1	Browsing	2	3	3	3	3	2	3	2	2	3	2	2	1	3	1	3	3	3	1	2	2	1	2	2	2	3	2	2
237	34	15	2	2	1	6	2	Social media	2	3	3	3	3	3	3	3	3	3	3	3	3	3	3	3	3	3	2	2	2	1	2	2	2	3	2	2
238	36	16	2	1	2	12	1	Browsing	2	3	3	3	3	2	3	3	3	3	3	3	3	3	3	3	3	3	1	2	2	1	2	3	2	2	2	3
239	38	16	2	1	2	6	1	Social media	2	3	3	3	2	2	2	2	2	2	2	1	2	2	2	2	2	2	2	1	1	2	1	1	1	1	1	1
240	30	8	2	1	1	12	1	Social media	2	2	2	3	3	3	3	3	3	3	2	1	1	3	3	3	3	3	2	2	2	2	1	1	2	1	1	1
241	31	9	1	1	1	6	1	Social media	2	2	2	2	2	1	1	2	3	2	2	2	3	2	2	3	2	1	1	1	1	1	2	2	2	2	2	2
242	33	11	2	2	2	6	1	Social media	2	3	3	3	3	1	2	3	3	3	1	1	3	1	1	3	2	2	1	1	1	2	1	2	1	1	1	2
243	35	15	1	2	2	6	1	Hospital	2	3	2	3	2	3	3	3	2	2	3	1	2	3	3	2	2	3	2	2	2	2	2	2	2	2	3	2
244	37	16	1	1	2	12	1	Social media	2	2	2	3	3	3	2	3	2	2	2	2	2	2	3	3	2	2	2	2	2	1	2	2	2	3	2	2
245	39	18	1	1	1	12	1	None	2	3	3	3	3	3	2	2	2	2	3	2	2	2	3	2	2	2	1	2	2	1	2	2	2	3	3	2
246	32	10	2	2	2	6	1	Social media	2	3	3	3	3	3	3	3	3	2	2	3	3	2	3	3	3	2	2	1	2	1	2	2	2	1	1	1
247	34	15	2	2	2	6	2	None	2	2	2	2	2	2	2	2	2	2	2	2	2	2	2	2	2	2	1	2	2	1	2	2	1	3	2	3
248	36	16	2	2	2	6	1	Browsing	2	2	3	2	2	2	2	2	2	2	3	1	1	2	2	2	2	2	1	1	1	2	2	2	2	1	1	1
249	38	16	1	2	2	6	1	Social media	2	2	3	3	3	3	3	3	3	3	3	2	3	1	2	3	3	3	1	2	2	2	2	2	2	2	3	3
250	30	8	2	1	2	12	2	None	2	1	1	1	1	1	1	3	2	1	1	1	3	1	1	2	1	1	1	0	1	1	3	2	2	2	2	2
251	31	9	1	2	2	28	1	Hospital	2	3	3	3	3	3	3	3	3	3	3	3	3	3	3	3	3	3	2	2	2	2	1	1	1	1	1	1
252	33	15	1	2	2	12	1	None	2	2	2	2	2	2	2	2	2	2	2	2	2	2	2	2	2	2	2	1	1	2	1	1	1	1	1	1
253	35	15	2	2	1	6	2	None	2	2	2	3	2	2	2	3	3	2	2	2	2	2	1	2	2	1	1	1	0	1	3	2	3	3	3	3
254	37	15	2	2	2	6	1	None	2	3	3	3	2	2	1	3	2	1	2	2	3	1	3	3	2	1	1	1	1	1	2	2	2	2	2	2
255	39	17	2	2	2	6	1	None	2	3	2	3	2	3	2	2	2	2	1	1	2	2	1	3	3	2	2	2	2	1	2	2	2	1	1	1
256	32	10	2	2	2	6	1	Browsing	2	2	2	1	2	2	1	2	3	2	1	2	3	2	1	2	2	1	1	1	2	1	2	2	2	2	1	2
257	34	16	2	2	1	6	1	Social media	2	1	2	2	2	2	3	3	3	1	3	3	2	2	3	3	3	2	1	2	2	1	2	1	1	1	1	1
258	36	15	2	1	2	12	1	Hospital	2	3	2	3	2	2	2	3	2	1	2	2	1	2	3	3	3	1	1	1	1	2	1	1	2	2	2	1
259	38	18	2	1	2	12	2	None	2	2	1	1	1	1	1	1	1	1	1	1	1	1	1	2	2	1	1	1	1	1	2	2	2	1	1	2
260	33	15	2	2	2	6	2	Hospital	2	3	3	3	2	3	3	3	1	3	1	1	3	1	3	3	3	1	2	1	2	1	2	2	2	2	1	2
261	36	9	2	1	2	12	2	Hospital	2	3	3	3	2	3	3	3	3	3	3	3	1	3	3	3	3	1	2	2	2	1	2	2	2	3	3	2
262	33	15	2	1	2	12	1	Browsing	2	3	3	3	3	2	3	3	3	3	3	3	3	3	3	3	3	3	1	2	2	1	2	3	2	2	2	3
263	35	16	2	1	2	6	1	Social media	2	3	3	3	2	2	2	2	2	2	2	1	2	2	2	2	2	2	2	1	1	2	1	1	1	1	1	1
264	37	16	2	1	1	12	1	Social media	2	2	2	3	3	3	3	3	3	3	2	1	1	3	3	3	3	3	2	2	2	2	1	1	2	1	1	1
265	39	17	1	1	1	6	1	Social media	2	2	2	2	2	1	1	2	3	2	2	2	3	2	2	3	2	1	1	1	1	1	2	2	2	3	2	2
266	32	10	2	2	2	6	1	Social media	2	3	3	3	3	1	2	3	3	3	1	1	3	1	1	3	2	2	1	1	1	2	1	2	1	1	1	2
267	34	16	1	2	2	6	1	Hospital	2	3	2	3	2	3	3	3	2	2	3	1	2	3	3	2	2	3	2	2	2	2	2	2	2	2	3	2
268	36	15	1	1	2	12	1	Social media	2	2	2	3	3	3	2	3	2	2	2	2	2	2	3	3	2	2	2	2	2	1	2	2	2	3	2	2
269	38	18	1	1	1	12	1	None	2	3	3	3	3	3	2	2	2	2	3	2	2	2	3	2	2	2	1	2	2	1	3	3	3	3	3	3
270	30	8	2	2	2	12	2	None	2	2	2	2	2	2	1	2	1	1	1	2	2	1	1	2	1	1	1	1	1	1	3	3	3	3	3	3
271	31	9	2	2	2	12	1	Browsing	2	3	3	3	3	2	2	1	3	1	3	1	1	1	1	2	3	1	1	1	2	1	3	3	3	3	3	3
272	33	11	2	2	2	6	1	Hospital	2	3	3	3	3	3	3	3	2	2	2	1	2	3	3	3	3	3	2	2	2	2	3	3	3	3	3	3
273	35	16	2	2	2	12	1	Hospital	2	3	2	3	3	3	2	3	3	3	2	2	3	3	1	3	3	2	1	2	2	1	3	3	3	3	3	3
274	37	15	2	2	2	6	1	Hospital	2	3	3	3	3	3	3	3	3	3	3	3	3	3	3	3	3	3	2	1	1	2	3	3	3	3	3	3
275	39	17	1	1	2	12	1	None	2	3	3	3	3	3	3	1	2	3	3	2	2	1	2	3	2	2	2	1	2	2	3	3	3	3	3	3
276	32	10	1	1	2	12	1	Browsing	2	2	2	1	1	1	1	1	1	1	1	1	1	1	2	1	1	1	1	1	1	1	3	3	3	3	3	3
277	34	16	2	2	2	6	1	Browsing	2	3	3	3	3	1	1	3	3	1	3	1	3	3	3	3	3	1	1	1	1	2	3	3	3	3	3	3
278	36	17	1	2	2	6	1	Browsing	2	2	2	2	1	1	2	2	1	2	2	1	1	3	3	2	2	2	2	2	2	2	3	3	3	3	3	3
279	38	16	2	1	2	12	1	Browsing	2	3	2	2	1	2	2	2	3	1	2	2	2	1	3	3	2	2	1	2	2	1	3	3	3	3	3	3
280	30	8	1	1	1	12	1	Social media	2	3	2	3	3	3	3	3	3	1	1	1	2	1	2	2	2	1	1	1	1	2	3	3	3	3	3	3
281	31	9	1	1	1	12	1	Social media	2	3	2	3	3	3	3	3	3	1	1	1	2	1	2	2	2	1	1	1	1	2	3	3	3	3	3	3
282	33	15	2	2	2	6	2	None	2	3	3	3	3	2	3	2	3	3	2	3	2	2	2	3	3	2	2	2	2	2	3	3	3	3	3	3
283	35	16	2	2	2	12	2	None	2	2	2	2	2	2	1	2	1	1	1	2	2	1	1	2	1	1	1	1	1	1	3	3	3	3	3	3
284	37	15	2	2	2	12	1	Browsing	2	3	3	3	3	2	2	1	3	1	3	1	1	1	1	2	3	1	1	1	2	1	3	3	3	3	3	3
285	39	17	2	2	2	6	1	Hospital	2	3	3	3	3	3	3	3	2	2	2	1	2	3	3	3	3	3	2	2	2	2	3	3	3	3	3	3
286	32	10	2	2	2	12	1	Hospital	2	3	2	3	3	3	2	3	3	3	2	2	3	3	1	3	3	2	1	2	2	1	3	3	3	3	3	3
287	34	15	2	2	2	6	1	Hospital	2	3	3	3	3	3	3	3	3	3	3	3	3	3	3	3	3	3	2	1	1	2	3	3	3	3	3	3
288	36	15	1	1	2	12	1	None	2	3	3	3	3	3	3	1	2	3	3	2	2	1	2	3	2	2	2	1	2	2	2	1	1	1	3	3
289	38	16	2	2	1	12	1	Hospital	2	3	3	2	3	3	1	3	3	1	2	3	2	1	2	3	2	1	1	1	1	2	2	2	2	2	3	3
290	30	8	2	1	2	12	1	Browsing	1	3	2	3	3	3	3	3	3	3	3	1	2	2	3	3	2	2	1	1	1	1	2	2	2	2	3	3
291	31	9	2	2	1	12	1	Browsing	1	3	3	3	3	3	3	3	3	3	3	3	3	3	3	3	3	3	2	1	2	2	1	1	1	1	1	1
292	33	11	1	1	2	12	2	Browsing	2	3	3	1	1	2	1	1	1	1	1	1	3	1	2	1	1	1	1	1	1	1	3	3	3	3	3	3
293	35	16	2	2	2	28	1	Social media	2	2	3	2	2	2	1	1	1	1	3	2	1	1	3	3	2	2	2	1	2	2	3	3	3	3	3	3
294	37	15	2	2	2	6	1	None	2	2	2	3	2	2	2	1	1	2	2	1	2	2	2	2	1	1	2	1	2	2	3	3	3	3	3	3
295	39	17	2	2	1	6	1	Social media	2	3	3	3	2	3	3	2	3	2	1	2	2	3	3	2	3	3	2	1	2	2	3	3	3	3	3	3
296	32	10	1	1	2	6	2	Social media	2	3	3	3	3	3	2	2	3	2	1	1	1	3	3	3	3	2	1	2	2	2	1	1	1	1	2	1
297	34	15	2	2	1	6	1	Social media	2	3	2	2	2	2	2	2	2	2	2	2	2	2	3	3	3	2	1	1	1	1	3	3	3	3	3	3
298	36	15	1	1	1	12	1	Social media	2	2	2	2	2	2	2	2	2	2	2	2	2	2	2	2	2	2	1	2	2	2	3	3	3	3	3	3
299	38	16	2	1	2	12	1	Browsing	2	2	2	2	2	2	1	3	3	3	1	2	3	3	3	3	3	2	1	2	2	2	3	3	3	3	3	3
300	30	8	1	2	1	12	1	Browsing	1	3	3	3	3	3	3	2	3	2	2	3	3	3	3	3	3	3	2	2	2	2	1	1	3	1	1	1
301	31	9	2	1	2	12	2	Hospital	2	3	1	3	3	2	1	1	2	1	1	3	2	2	2	2	1	1	2	1	1	2	1	1	1	1	2	1
302	33	11	2	2	2	6	2	None	2	3	2	2	2	2	1	2	3	1	2	2	2	1	2	3	2	2	1	2	2	1	2	1	2	3	3	2
303	35	15	2	2	2	6	1	Browsing	2	3	3	2	2	3	2	3	3	2	3	3	3	3	3	3	3	2	2	1	1	1	2	2	2	3	3	3
304	37	16	2	2	1	6	1	Browsing	2	3	3	2	2	3	3	3	3	1	1	3	1	2	2	3	2	2	2	2	2	1	1	1	1	1	1	1
305	39	17	1	2	2	12	2	Hospital	2	1	1	2	1	2	1	2	3	1	1	1	1	1	3	3	3	1	1	1	1	1	2	1	1	1	1	2
306	32	10	1	1	1	12	2	Hospital	2	3	3	1	2	3	2	3	3	2	3	3	1	1	1	3	2	3	1	1	2	1	2	3	2	2	3	2
307	39	16	1	2	2	6	1	Browsing	2	3	3	3	3	3	3	3	3	3	3	3	2	3	3	3	3	3	2	2	2	1	1	1	1	1	1	1
308	38	17	2	2	2	12	1	Browsing	2	3	3	3	3	2	3	2	2	3	2	2	1	3	1	3	3	3	1	2	2	1	2	2	2	2	2	2
309	38	16	2	2	1	6	2	Social media	2	3	3	3	3	3	3	3	3	3	3	3	3	3	3	3	3	3	2	2	2	1	2	2	2	2	3	2
310	30	8	2	1	2	12	1	Browsing	2	3	3	3	3	2	3	3	3	3	3	3	3	3	3	3	3	3	1	2	2	1	2	3	2	2	2	3
311	38	16	2	1	2	6	1	Social media	2	3	3	3	2	2	2	2	2	2	2	1	2	2	2	2	2	2	2	1	1	2	1	1	1	1	1	1
312	33	11	2	1	1	12	1	Social media	2	2	2	3	3	3	3	3	3	3	2	1	1	3	3	3	3	3	2	2	2	2	1	1	2	1	1	1
313	35	13	1	1	1	6	1	Social media	2	2	2	2	2	1	1	2	3	2	2	2	3	2	2	3	2	1	1	1	1	1	2	2	2	2	2	2
314	37	15	2	2	2	6	1	Social media	2	3	3	3	3	1	2	3	3	3	1	1	3	1	1	3	2	2	1	1	1	2	1	2	1	1	1	2
315	39	17	1	2	2	6	1	Hospital	2	3	2	3	2	3	3	3	2	2	3	1	2	3	3	2	2	3	2	2	2	2	2	2	2	3	2	2
316	32	10	1	1	2	12	1	Social media	2	2	2	3	3	3	2	3	2	2	2	2	2	2	3	3	2	2	2	2	2	1	3	3	3	3	3	3
317	34	15	1	1	1	12	1	None	2	3	3	3	3	3	2	2	2	2	3	2	2	2	3	2	2	2	1	2	2	1	2	2	2	3	2	2
318	36	15	2	2	2	6	1	Social media	1	3	3	3	3	3	3	3	3	2	2	3	3	2	3	3	3	2	2	1	2	1	2	2	2	1	1	1
319	38	16	2	2	2	6	2	None	1	2	2	2	2	2	2	2	2	2	2	2	2	2	2	2	2	2	1	2	2	1	2	2	1	2	2	2
320	30	8	2	2	2	6	1	Browsing	2	2	3	2	2	2	2	2	2	2	3	1	1	2	2	2	2	2	1	1	1	2	2	2	2	1	1	1
321	31	9	2	2	2	6	1	None	1	3	2	3	2	3	2	2	2	2	1	1	2	2	1	3	3	2	2	2	2	1	2	2	2	1	1	1
322	33	11	2	2	2	6	1	Browsing	2	2	2	1	2	2	1	2	3	2	1	2	3	2	1	2	2	1	1	1	2	1	2	2	2	2	3	2
323	35	16	2	2	1	6	1	Social media	2	1	2	2	2	2	3	3	3	1	3	3	2	2	3	3	3	2	1	2	2	1	1	1	1	1	1	1
324	37	15	2	1	2	12	1	Hospital	2	3	2	3	2	2	2	3	2	1	2	2	1	2	3	3	3	1	1	1	1	2	1	1	2	2	2	1
325	39	17	2	1	2	12	2	None	2	2	1	1	1	1	1	1	1	1	1	1	1	1	1	2	2	1	1	1	1	1	3	3	3	3	3	3
326	32	10	2	2	2	6	2	Hospital	2	3	3	3	2	3	3	3	1	3	1	1	3	1	3	3	3	1	2	1	2	1	3	3	3	3	3	3
327	34	12	2	1	2	12	2	Hospital	2	3	3	3	2	3	3	3	3	3	3	3	1	3	3	3	3	1	2	2	2	1	3	3	3	3	3	3
328	36	14	2	1	2	12	1	Browsing	2	3	3	3	3	2	3	3	3	3	3	3	3	3	3	3	3	3	1	2	2	1	3	3	3	3	3	3
329	38	16	2	1	2	6	1	Social media	2	3	3	3	2	2	2	2	2	2	2	1	2	2	2	2	2	2	2	1	1	2	1	1	1	1	1	1
330	37	8	2	1	1	12	1	Social media	2	2	2	3	3	3	3	3	3	3	2	1	1	3	3	3	3	3	2	2	2	2	1	1	2	1	1	1
331	36	9	1	1	1	6	1	Social media	2	2	2	2	2	1	1	2	3	2	2	2	3	2	2	3	2	1	1	1	1	1	2	2	2	2	2	3
332	33	11	2	2	2	6	1	Social media	2	3	3	3	3	1	2	3	3	3	1	1	3	1	1	3	2	2	1	1	1	2	1	2	1	1	1	2
333	38	13	1	2	2	6	1	Hospital	2	3	2	3	2	3	3	3	2	2	3	1	2	3	3	2	2	3	2	2	2	2	3	3	3	3	3	3
334	37	15	1	1	2	12	1	Social media	2	2	2	3	3	3	2	3	2	2	2	2	2	2	3	3	2	2	2	2	2	1	3	3	3	3	3	3
335	39	17	1	1	1	12	1	None	2	3	3	3	3	3	2	2	2	2	3	2	2	2	3	2	2	2	1	2	2	1	3	3	3	3	3	3
336	32	10	2	2	2	12	2	None	2	2	2	2	2	2	1	2	1	1	1	2	2	1	1	2	1	1	1	1	1	1	3	3	3	3	3	3
337	34	12	2	2	2	12	1	Browsing	2	3	3	3	3	2	2	1	3	1	3	1	1	1	1	2	3	1	1	1	2	1	3	3	3	3	3	3
338	36	13	2	2	2	6	1	Hospital	2	3	3	3	3	3	3	3	2	2	2	1	2	3	3	3	3	3	2	2	2	2	3	3	3	3	3	3
339	38	16	2	2	2	12	1	Hospital	2	3	2	3	3	3	2	3	3	3	2	2	3	3	1	3	3	2	1	2	2	1	2	1	2	2	2	2
340	30	8	2	2	2	6	1	Hospital	2	3	3	3	3	3	3	3	3	3	3	3	3	3	3	3	3	3	2	1	1	2	3	3	3	3	3	3
341	31	9	1	1	2	12	1	None	2	3	3	3	3	3	3	1	2	3	3	2	2	1	2	3	2	2	2	1	2	2	3	3	3	3	3	3
342	33	11	1	1	2	12	1	Browsing	2	2	2	1	1	1	1	1	1	1	1	1	1	1	2	1	1	1	1	1	1	1	3	2	2	3	3	2
343	35	13	2	2	2	6	1	Browsing	2	3	3	3	3	1	1	3	3	1	3	1	3	3	3	3	3	1	1	1	1	2	3	3	3	3	3	3
344	37	15	1	2	2	6	1	Browsing	1	2	2	2	1	1	2	2	1	2	2	1	1	3	3	2	2	2	2	2	2	2	2	3	2	3	3	3
345	39	17	2	1	2	12	1	Browsing	2	3	2	2	1	2	2	2	3	1	2	2	2	1	3	3	2	2	1	2	2	1	2	2	1	1	2	2
346	32	10	1	1	1	12	1	Social media	2	3	2	3	3	3	3	3	3	1	1	1	2	1	2	2	2	1	1	1	1	2	2	2	3	3	2	3
347	34	12	1	1	1	12	1	Social media	2	3	2	3	3	3	3	3	3	1	1	1	2	1	2	2	2	1	1	1	1	2	2	2	3	3	2	3
348	36	12	2	2	2	6	2	None	2	3	3	3	3	2	3	2	3	3	2	3	2	2	2	3	3	2	2	2	2	2	2	2	2	2	2	2
349	38	16	1	2	2	6	1	Hospital	2	3	3	3	3	3	3	2	2	3	2	3	3	2	2	2	2	3	1	1	1	2	1	1	1	1	1	1
350	37	8	2	2	1	12	1	Hospital	2	3	3	3	3	3	3	3	3	3	3	3	3	3	3	3	3	3	2	2	2	2	1	1	1	1	1	1
351	38	9	2	1	1	12	1	None	2	2	3	3	3	2	2	3	3	2	1	2	2	3	2	2	3	3	1	0	0	2	2	2	2	3	3	2
352	33	11	1	1	1	28	1	Hospital	2	3	3	3	3	2	2	3	3	3	3	3	3	3	2	3	3	3	2	1	1	1	2	3	2	2	2	3
353	35	11	2	1	2	12	1	Hospital	2	3	3	2	3	3	3	2	3	2	1	3	2	2	3	3	2	2	1	2	2	1	2	2	1	2	3	3
354	37	15	2	2	2	6	2	Social media	2	1	1	1	3	3	3	3	3	2	1	2	1	2	2	3	3	1	2	2	2	2	1	1	2	1	1	2
355	39	16	2	1	1	12	1	Hospital	1	3	3	3	3	3	3	3	3	2	1	2	3	1	2	2	2	1	1	1	1	1	2	2	2	1	1	2
356	32	10	2	2	2	6	1	None	1	3	2	3	2	3	2	2	2	2	1	1	2	2	1	3	3	2	2	2	2	1	2	2	2	1	1	1
357	34	15	2	2	2	6	1	Browsing	2	2	2	1	2	2	1	2	3	2	1	2	3	2	1	2	2	1	1	1	2	1	2	2	2	3	3	2
358	39	17	2	2	1	6	1	Social media	2	1	2	2	2	2	3	3	3	1	3	3	2	2	3	3	3	2	1	2	2	1	1	1	1	1	1	1
359	38	16	2	1	2	12	1	Hospital	2	3	2	3	2	2	2	3	2	1	2	2	1	2	3	3	3	1	1	1	1	2	1	1	2	2	2	1
360	42	19	2	1	2	12	2	None	2	2	1	1	1	1	1	1	1	1	1	1	1	1	1	2	2	1	1	1	1	1	2	2	2	3	3	3
361	44	20	2	2	2	6	2	Hospital	2	3	3	3	2	3	3	3	1	3	1	1	3	1	3	3	3	1	2	1	2	1	2	3	3	3	3	3
362	46	24	2	1	2	12	2	Hospital	2	3	3	3	2	3	3	3	3	3	3	3	1	3	3	3	3	1	2	2	2	1	2	3	3	3	3	3
363	47	28	2	1	2	12	1	Browsing	2	3	3	3	3	2	3	3	3	3	3	3	3	3	3	3	3	3	1	2	2	1	2	3	3	3	3	3
364	43	24	2	1	2	6	1	Social media	2	3	3	3	2	2	2	2	2	2	2	1	2	2	2	2	2	2	2	1	1	2	1	1	1	1	1	1
365	45	23	2	1	1	12	1	Social media	2	2	2	3	3	3	3	3	3	3	2	1	1	3	3	3	3	3	2	2	2	2	1	1	1	1	1	1
366	40	17	1	1	1	6	1	Social media	2	2	2	2	2	1	1	2	3	2	2	2	3	2	2	3	2	1	1	1	1	1	2	2	3	3	3	3
367	41	18	2	2	2	6	1	Social media	2	3	3	3	3	1	2	3	3	3	1	1	3	1	1	3	2	2	1	1	1	2	1	2	1	1	1	2
368	43	21	1	2	2	6	1	Hospital	2	3	2	3	2	3	3	3	2	2	3	1	2	3	3	2	2	3	2	2	2	2	2	3	3	3	3	3
369	45	20	1	1	2	12	1	Social media	2	2	2	3	3	3	2	3	2	2	2	2	2	2	3	3	2	2	2	2	2	1	3	3	3	3	3	3
370	47	23	1	1	1	12	1	None	2	3	3	3	3	3	2	2	2	2	3	2	2	2	3	2	2	2	1	2	2	1	2	2	2	3	3	3
371	49	23	2	2	2	12	2	None	2	2	2	2	2	2	1	2	1	1	1	2	2	1	1	2	1	1	1	1	1	1	2	3	3	2	3	3
372	42	19	2	2	2	12	1	Browsing	2	3	3	3	3	2	2	1	3	1	3	1	1	1	1	2	3	1	1	1	2	1	3	3	3	2	3	3
373	44	19	2	2	2	6	1	Hospital	2	3	3	3	3	3	3	3	2	2	2	1	2	3	3	3	3	3	2	2	2	2	3	3	3	3	2	3
374	46	21	2	2	2	12	1	Hospital	2	3	2	3	3	3	2	3	3	3	2	2	3	3	1	3	3	2	1	2	2	1	3	3	3	3	3	2
375	41	18	2	2	2	6	1	Hospital	1	3	3	3	3	3	3	3	3	3	3	3	3	3	3	3	3	3	2	1	1	2	1	2	2	2	2	2
376	43	21	1	1	2	12	1	None	2	3	3	3	3	3	3	1	2	3	3	2	2	1	2	3	2	2	2	1	2	2	3	3	3	3	3	3
377	45	23	1	1	2	12	1	Browsing	2	2	2	1	1	1	1	1	1	1	1	1	1	1	2	1	1	1	1	1	1	1	3	3	3	3	3	2
378	40	20	2	2	2	6	1	Browsing	2	3	3	3	3	1	1	3	3	1	3	1	3	3	3	3	3	1	1	1	1	2	3	3	3	3	3	3
379	41	19	1	2	2	6	1	Browsing	1	2	2	2	1	1	2	2	1	2	2	1	1	3	3	2	2	2	2	2	2	2	2	3	2	3	3	3
380	43	19	2	1	2	12	1	Browsing	2	3	2	2	1	2	2	2	3	1	2	2	2	1	3	3	2	2	1	2	2	1	2	2	3	3	3	3
381	45	23	1	1	1	12	1	Social media	2	3	2	3	3	3	3	3	3	1	1	1	2	1	2	2	2	1	1	1	1	2	3	3	3	3	3	3
382	47	25	1	1	1	12	1	Social media	2	3	2	3	3	3	3	3	3	1	1	1	2	1	2	2	2	1	1	1	1	2	3	2	3	3	3	3
383	49	25	2	2	2	6	2	None	2	3	3	3	3	2	3	2	3	3	2	3	2	2	2	3	3	2	2	2	2	2	3	3	3	3	3	3
384	42	20	1	2	2	6	1	Hospital	2	3	3	3	3	3	3	2	2	3	2	3	3	2	2	2	2	3	1	1	1	2	1	1	1	1	1	1
385	44	22	2	2	1	12	1	Hospital	2	3	3	3	3	3	3	3	3	3	3	3	3	3	3	3	3	3	2	2	2	2	1	1	1	1	1	1
386	46	24	2	1	1	12	1	None	2	2	3	3	3	2	2	3	3	2	1	2	2	3	2	2	3	3	1	0	0	2	2	3	2	1	2	2
387	48	27	1	1	1	28	1	Hospital	2	3	3	3	3	2	2	3	3	3	3	3	3	3	2	3	3	3	2	1	1	1	2	1	2	2	2	1
388	43	20	2	1	2	12	1	Hospital	1	3	3	2	3	3	3	2	3	2	1	3	2	2	3	3	2	2	1	2	2	1	3	3	3	3	3	3
389	45	23	2	2	2	6	2	Social media	2	1	1	1	3	3	3	3	3	2	1	2	1	2	2	3	3	1	2	2	2	2	1	1	2	1	1	2
390	40	16	2	1	1	12	1	Hospital	2	3	3	3	3	3	3	3	3	2	1	2	3	1	2	2	2	1	1	1	1	1	3	3	3	3	3	2
391	41	21	2	2	1	6	2	None	2	2	2	3	2	2	2	3	3	2	2	2	2	2	1	2	2	1	1	1	0	1	3	2	3	3	3	3
392	43	22	2	2	2	6	1	None	2	3	3	3	2	2	1	3	2	1	2	2	3	1	3	3	2	1	1	1	1	1	2	2	2	1	2	2
393	45	23	2	2	2	6	1	None	2	3	2	3	2	3	2	2	2	2	1	1	2	2	1	3	3	2	2	2	2	1	2	2	2	1	1	3
394	47	25	2	2	2	6	1	Browsing	2	2	2	1	2	2	1	2	3	2	1	2	3	2	1	2	2	1	1	1	2	1	2	3	3	3	3	2
395	49	27	2	2	1	6	1	Social media	2	1	2	2	2	2	3	3	3	1	3	3	2	2	3	3	3	2	1	2	2	1	1	1	1	1	1	1
396	42	22	2	1	2	12	1	Hospital	2	3	2	3	2	2	2	3	2	1	2	2	1	2	3	3	3	1	1	1	1	2	1	3	2	2	2	1
397	44	23	2	1	2	12	2	None	2	2	1	1	1	1	1	1	1	1	1	1	1	1	1	2	2	1	1	1	1	1	3	3	3	3	3	2
398	46	24	2	2	2	6	2	Hospital	2	3	3	3	2	3	3	3	1	3	1	1	3	1	3	3	3	1	2	1	2	1	2	2	2	2	1	2
399	48	25	2	1	2	12	2	Hospital	2	3	3	3	2	3	3	3	3	3	3	3	1	3	3	3	3	1	2	2	2	1	3	2	2	3	3	2
400	43	24	2	1	2	12	1	Browsing	2	3	3	3	3	2	3	3	3	3	3	3	3	3	3	3	3	3	1	2	2	1	3	3	2	2	2	3
401	45	24	2	1	2	6	1	Social media	2	3	3	3	2	2	2	2	2	2	2	1	2	2	2	2	2	2	2	1	1	2	3	1	3	3	3	3
402	40	21	2	1	1	12	1	Social media	2	2	2	3	3	3	3	3	3	3	2	1	1	3	3	3	3	3	2	2	2	2	3	3	3	3	3	3
403	41	20	1	1	1	6	1	Social media	2	2	2	2	2	1	1	2	3	2	2	2	3	2	2	3	2	1	1	1	1	1	2	2	3	2	1	1
404	43	24	2	2	2	6	1	Social media	2	3	3	3	3	1	2	3	3	3	1	1	3	1	1	3	2	2	1	1	1	2	3	3	3	3	3	3
405	45	25	1	2	2	6	1	Hospital	2	3	2	3	2	3	3	3	2	2	3	1	2	3	3	2	2	3	2	2	2	2	2	2	2	2	1	1
406	49	27	1	1	2	12	1	Social media	2	2	2	3	3	3	2	3	2	2	2	2	2	2	3	3	2	2	2	2	2	1	2	3	3	3	3	3
407	49	27	1	1	1	12	1	None	2	3	3	3	3	3	2	2	2	2	3	2	2	2	3	2	2	2	1	2	2	1	2	2	3	3	3	3
408	47	24	2	2	2	12	2	None	2	2	2	2	2	2	1	2	1	1	1	2	2	1	1	2	1	1	1	1	1	1	2	3	3	3	3	3
409	48	29	2	2	2	12	1	Browsing	2	3	3	3	3	2	2	1	3	1	3	1	1	1	1	2	3	1	1	1	2	1	3	3	3	2	3	3
410	49	31	2	2	2	6	1	Hospital	2	3	3	3	3	3	3	3	2	2	2	1	2	3	3	3	3	3	2	2	2	2	3	3	3	3	3	3
411	53	32	2	2	2	12	1	Hospital	2	3	2	3	3	3	2	3	3	3	2	2	3	3	1	3	3	2	1	2	2	1	2	1	2	3	3	3
412	55	33	2	2	2	6	1	Hospital	2	3	3	3	3	3	3	3	3	3	3	3	3	3	3	3	3	3	2	1	1	2	3	3	3	3	3	3
413	52	31	1	1	2	12	1	None	2	3	3	3	3	3	3	1	2	3	3	2	2	1	2	3	2	2	2	1	2	2	2	3	3	3	3	3
414	54	30	1	1	2	12	1	Browsing	2	2	2	1	1	1	1	1	1	1	1	1	1	1	2	1	1	1	1	1	1	1	3	2	2	3	3	3
415	56	33	2	2	2	6	1	Browsing	2	3	3	3	3	1	1	3	3	1	3	1	3	3	3	3	3	1	1	1	1	2	2	3	3	3	3	3
416	57	32	1	2	2	6	1	Browsing	2	2	2	2	1	1	2	2	1	2	2	1	1	3	3	2	2	2	2	2	2	2	2	3	2	3	3	3

## Sheet: Figure 1.
	Readiness
Yes	0.185					Figure 1. Percentage distribution of studied nurses according to their total scores of SQIDORP questionnaire (n=416)
No	0.815
								Yes	77
								No	339

## Sheet: Figure 2.
	Stress
High	0.572		238	High		Total score of GAD-7
Moderate	0.315		131	Moderate
Low	0.113		47	Low
